# Supplementary material for: Efficacy and safety of immune checkpoint inhibitors in metastatic penile squamous cell carcinoma: a retrospective multicenter analysis
Source: Exp Hematol Oncol. 2025 Mar 12;14:36. doi: 10.1186/s40164-025-00629-4 (PMC11905584; doi:10.1186/s40164-025-00629-4)
Supplement: Supplementary file 1 — Supplementary Material 1 [file 40164_2025_629_MOESM1_ESM.xlsx]

## Sheet: Sheet2
		Age	ECOG PS	Race	BMI	Sites of Metastasis	Histology	p16 Status	PD-L1 expression	(MSI-H) or mismatch repair-deficient (dMMR)	Tumor Mutational Burden	All Mutations	Surgical history	Radiation history	Line of Therapy Immunotherapy was Given	Prior Therapy with Number of Cycles	Immunotherapy Agent	Best Response	Did Progression Occur?	Did Death Occur?	Progression Free Survival (months)	Overall Survival (months)	Grade 3+ irAE	Discontinuation due to irAE	Treatment Interuption
		72	1	Caucasian	27.8	Lung, lymph node	Pure squamous cell carcinoma	Negative	N/A	N/A	N/A	N/A	None	No	2	TIP x 3 cycles	Cemiplimab	POD	Yes	Yes	2.66667	2.66667	No	No	No
		50	2	Caucasian	46.3	Lung, lymph node, peritoneal	Poorly differentiated keratinizing squamous cell carcinoma	Negative	N/A	Stable	12.43	HRAS G12S; ATR M335L; MAPK1 R79T; MAP2K7 deletion; TP53 E258K; MLH1 deletion; CDKN2A A76Cfs*64; CDKN2A A30Gfs*18; NFE2L2 F37S	Radical Penectomy	No	2	TIP x 4 cycles	Pembrolizumab	POD	Yes	Yes	1.8	4.9	No	No	No
		92	2	Hispanic	26.3	Lymph node	Squamous cell carcinoma	N/A	N/A	Stable	6	ATR Q1546; CASP8 Q139; CDKN2A R80; FANCL S351fs*2; NOTCH1 E424K; NOTCH1 C1352fs*47; TERT promoter -124C>T; TP53 V157G	Partial Penectomy	Yes	1	None	Pembrolizumab	POD	Yes	Yes	2.86667	3.2	No	No	No
		82	2	Caucasian	27.4	Lymph node	Well differentiated verrucous squamous cell carcinoma	N/A	N/A	N/A	N/A	N/A	Inguinal lymphadenectomy	Yes	1	None	Pembrolizumab	SD	Yes	Yes	8.33333	12.8333	No	No	No
		78	1	Caucasian	22.9	Lymph node, liver, bone	Moderately differentiated squamous cell carcinoma	Negative	0.84	N/A	N/A	CCND1 hg19 - chr11:69456942	Radical penectomy	Yes	2	5FU + Cisplatin x 3 cycles	Pembrolizumab	PR	Yes	No	12.5667	24.9333	No	No	No
		79	1	Caucasian	24.8	Lung	Squamous cell carcinoma	Positive	0.05	Stable	5	ASXL1 c.2403_2485del83; PIK3CA c.1624G>A; ATRX c.4361A>G; BRCA2 c.4361A>G; BRCA2 c.363/G>A; BRCA2 c.4648G>C	None	No	2	TIP X 6 cycles	Pembrolizumab	CR	No	No	14.3333	14.3333	No	No	No
		67	2	Caucasian	19.6	Lung, lymph node	Poorly differentiated squamous cell carcinoma	Positive	Negative	Stable	6.3	PIK3CA p.E542K; NSD1 p.N765fs; PTEN p.D77fs; NSD1 c.4766-1G>A; KMT2C (MLL3) p.Q979; BAGE2 p.R60; BAGE2 p.H42N; BCL11B p.S765L; STK11 p.Q432H; STAT3 p.E166Q; PTCH2 p.M176I; BRAF p.S37; GEN1 p.S607Y; GEN1 p.S565L; ETVS p.D29H; GEN1 p.S573L; CYSLTR2 p.D281N	Partial Penectomy	No	1	None	Pembrolizumab	PR	No	No	13.6	13.6	No	No	No
		67	1	Caucasian	21.81	Brain, lung, lymph node	Squamous cell carcinoma	Positive	Negative	Stable	9	CHEK2 T367fs; cMET S960L; FGF3 amplified; FGF4 amplified; MYC amplified	None	No	3	TIP X 6 cycles; Cisplatin + Gemcitabine x3 cycles	Nivolumab	POD	Yes	Yes	1.03333	1.03333	No	No	No
		73	3	Caucasian	23.06	Left inguinal lymph node, liver	Squamous cell carcinoma	Negative	Negative	Stable	4	N/A	Radical penectomy w/ partial scrotal time resection	Yes	4	Cisplatin + paclitaxel X1 cycle; Carboplatin + paclitaxel X2 cycles; Liposomal doxorubicin X2 cycles	Nivolumab	POD	Yes	Yes	2.76667	3.73333	No	No	No
		69	1	Caucasian	26.43	Inguinal lymph node, lung, brain, renal	Squamous cell carcinoma	N/A	0.3	N/A	N/A	TP53; PIK3CA	Partial penectomy	Yes	2	Concurrent weekly cisplatin + radiation	Carboplatin + Paclitaxel + Pembrolizumab	POD	Yes	Yes	1.03333	3.3	No	No	No
